# Supplementary material for: Experiences of diagnosis and treatment for upper limb Complex Regional Pain Syndrome: a qualitative analysis
Source: Pain Med. 2023 Aug 16;24(12):1355–63. doi: 10.1093/pm/pnad111 (PMC10690851; doi:10.1093/pm/pnad111)
Supplement: pnad111_Supplementary_Data [file pnad111_supplementary_data.zip]

Archive with 3 entries (2 files):
- pnad111_Supplementary_Data/
- pnad111_Supplementary_Data/Appendix A Interview Questions.docx
- pnad111_Supplementary_Data/Appendix B Themes, sub-themes, and codes.docx
